# Supplementary material for: slim shady is a novel allele of PHYTOCHROME B present in the T‐DNA line SALK_015201
Source: Plant Direct. 2021 Jun 12;5(6):e00326. doi: 10.1002/pld3.326 (PMC8197431; doi:10.1002/pld3.326)
Supplement: Supplementary file 4 — Table S3 [file PLD3-5-e00326-s003.xlsx]

## Sheet: Common genes
Locus Identifier	Gene Model Name	Gene Model Description	Gene Model Type	Primary Gene Symbol	FDR	log2FC
Common Upregulated genes between Dressano et al. 2020 and our data set
AT3G20395	AT3G20395.1	RING/U-box superfamily protein;(source:Araport11)	protein_coding	ARABIDOPSIS T??XICOS EN LEVADURA 92 (ATL92)	0.00802365	0.838019
AT1G19380	AT1G19380.1	sugar, putative (DUF1195);(source:Araport11)	protein_coding		0.00456938	0.865255
AT1G26250	AT1G26250.1	Proline-rich extensin-like family protein;(source:Araport11)	protein_coding	EXTENSIN 18 (EXT18)	0.0468452	0.878801
AT3G01420	AT3G01420.1	Encodes an alpha-dioxygenase involved in protection against oxidative stress and cell death. Induced in response to Salicylic acid and oxidative stress. Independent of NPR1 in induction by salicylic acid. The mRNA is cell-to-cell mobile.	protein_coding	(DOX1)	0.0057515	0.882462
AT2G18690	AT2G18690.1	transmembrane protein;(source:Araport11)	protein_coding		0.0166022	0.887388
AT1G15380	AT1G15380.1	Glyoxalase which affects ABA?JA crosstalk.	protein_coding	GLYOXYLASE I 4 (GLYI4)	0.0357046	0.894881
AT4G24275	AT4G24275.1	Identified as a screen for stress-responsive genes.	protein_coding		0.00654917	0.90163
AT2G17740	AT2G17740.1	VACUOLELESS GAMETOPHYTES (VLG) as a DC1 domain containing protein that is found in the endomembrane system. It is essential for both female and male gametophyte development.	protein_coding	VACUOLELESS GAMETOPHYTES (VLG)	0.00791379	0.971009
AT3G51920	AT3G51920.1	encodes a divergent member of calmodulin, which is an EF-hand family of Ca2+-binding proteins. This gene is expressed in leaves, flowers and siliques. The gene functionally complements yeast calmodulin 1 (CAM1) but only when selected against the plasmid harboring wild-type yeast sequences. Also the protein does not form formed a complex with a basic amphiphilic helical peptide in the presence of …	protein_coding	CALMODULIN 9 (CAM9)	0.00365325	0.97586
AT1G02930	AT1G02930.1	Encodes glutathione transferase belonging to the phi class of GSTs. Naming convention according to Wagner et al. (2002).	protein_coding	GLUTATHIONE S-TRANSFERASE 6 (GSTF6)	0.00275424	0.991613
AT2G40000	AT2G40000.1	ortholog of sugar beet HS1 PRO-1 2;(source:Araport11)	protein_coding	ORTHOLOG OF SUGAR BEET HS1 PRO-1 2 (HSPRO2)	0.0458478	1.02688
AT4G02380	AT4G02380.1	Encodes AtLEA5 (late embryogenesis abundant like protein). Also known as SENESCENCE-ASSOCIATED GENE 21 (SAG21). Has a role on oxidative stress tolerance. mRNA levels are elevated in response to various stresses.	protein_coding	SENESCENCE-ASSOCIATED GENE 21 (SAG21)	0.000967742	1.06871
AT2G44080	AT2G44080.1	Encodes ARL, a gene similar to ARGOS involved in cell expansion-dependent organ growth. Upregulated by brassinosteroid. Acts downstream of BRI1. The mRNA is cell-to-cell mobile.	protein_coding	ARGOS-LIKE (ARL)	0.00275424	1.08528
AT5G25350	AT5G25350.1	Arabidopsis thaliana EIN3-binding F-box protein 2 (EBF2) mRNA. Part of the SCF complex, it is located in the nucleus and is involved in the ethylene-response pathway.	protein_coding	EIN3-BINDING F BOX PROTEIN 2 (EBF2)	0.0288953	1.0936
AT5G41080	AT5G41080.1	Encodes a member of the glycerophosphodiester phosphodiesterase (GDPD) family.	protein_coding	GLYCEROPHOSPHODIESTER PHOSPHODIESTERASE 2 (GDPD2)	0.0350601	1.09822
AT2G19800	AT2G19800.1	Encodes a myo-inositol oxygenase family gene.	protein_coding	MYO-INOSITOL OXYGENASE 2 (MIOX2)	0.00528302	1.13054
AT1G14870	AT1G14870.1	PCR2 encodes a membrane protein involved in zinc transport and detoxification.	protein_coding	PLANT CADMIUM RESISTANCE 2 (PCR2)	0.0115889	1.13487
AT3G14560	AT3G14560.1	Its transcript is targeted by miR824.	protein_coding		0.0232177	1.20006
AT4G11650	AT4G11650.1	osmotin-like protein	protein_coding	OSMOTIN 34 (OSM34)	0.00365325	1.2351
AT5G37540	AT5G37540.1	Eukaryotic aspartyl protease family protein;(source:Araport11)	protein_coding		0.0477558	1.24364
AT2G04795	AT2G04795.1	hypothetical protein;(source:Araport11)	protein_coding		0.0485901	1.25083
AT5G22310	AT5G22310.1	trichohyalin-like protein;(source:Araport11)	protein_coding		0.00316602	1.25639
AT4G13040	AT4G13040.3	Encodes a member of the AP2/EREBP transcription factor family that has only one AP2 domain. It is a positive regulator of disease defense that functions upstream of SA accumulation.	protein_coding	APETALA 2 FAMILY PROTEIN INVOLVED IN SA MEDIATED DISEASE DEFENSE 1 (APD1)	0.0239896	1.2749
AT5G14920	AT5G14920.1	Encodes a GASA domain containing protein that regulates increases in plant growth through GA-induced and DELLA-dependent signal transduction and that can increase abiotic stress resistance by reducing ROS accumulation.	protein_coding	A-STIMULATED IN ARABIDOPSIS 14 (GASA14)	0.000967742	1.31293
AT4G16690	AT4G16690.1	Encodes a protein shown to have carboxylesterase activity, methyl IAA esterase activity, and methyl jasmonate esterase activity in vitro. This protein does not act on MeSA, MeGA4, or MEGA9 in vitro. Although MES16 is similar to MES17, a MeIAA hydrolase, two mes16 mutant lines (SALK_151578) and (SALK_139756) do not show altered sensitivity to MeIAA in root growth assays. MES16 transcripts appear t…	protein_coding	METHYL ESTERASE 16 (MES16)	0.0477899	1.31941
AT1G62380	AT1G62380.1	Encodes a protein similar to 1-aminocyclopropane-1-carboxylic oxidase (ACC oxidase). Expression of the AtACO2 transcripts is affected by ethylene.	protein_coding	ACC OXIDASE 2 (ACO2)	0	1.32359
AT2G41230	AT2G41230.1	Encodes an ER-localized plant hormone-responsive gene and appears to act redundantly with ARGOS and ARL during organ growth. Over-expression modifies plant sensitivity to ethylene, leading to improved drought tolerance.	protein_coding	ORGAN SIZE RELATED 1 (OSR1)	0.0153383	1.33362
AT2G28570	AT2G28570.1	hypothetical protein;(source:Araport11)	protein_coding		0.00557613	1.34665
AT4G30290	AT4G30290.1	Encodes a xyloglucan endotransglucosylase/hydrolase with only only the endotransglucosylase (XET; EC 2.4.1.207) activity towards xyloglucan and non-detectable endohydrolytic (XEH; EC 3.2.1.151) activity. Expressed throughout both the main and the lateral root, with intensive expression at the dividing and elongating regions. Is expressed in lateral root primordia but expression ceases after later…	protein_coding	XYLOGLUCAN ENDOTRANSGLUCOSYLASE/HYDROLASE 19 (XTH19)	0.00942857	1.39267
AT5G25440	AT5G25440.1	Receptor like kinase involved in HopZ1a effector triggered immunity. Interacts with ZAR1. Localization to membrane is dependent on N-terminal myristoylation domain.	protein_coding	SUPPRESSOR OF ZED1-D1 (SZE1)	0.0200456	1.39688
AT5G49700	AT5G49700.1	Putative AT-hook DNA-binding family protein;(source:Araport11)	protein_coding	AT-HOOK MOTIF NUCLEAR LOCALIZED PROTEIN 17 (AHL17)	0.0276673	1.47457
AT4G32460	AT4G32460.1	BDX is a DUF642 cell wall protein primarily expressed in vascular tissues of roots, leaves and embryos. Mutants show defects in seed and embryo development.	protein_coding	(BDX)	0.00275424	1.47647
AT2G39400	AT2G39400.1	alpha/beta-Hydrolases superfamily protein;(source:Araport11)	protein_coding	(MAGL6)	0.00558704	1.51542
AT4G21680	AT4G21680.1	Encodes a nitrate transporter (NRT1.8). Functions in nitrate removal from the xylem sap. Mediates cadmium tolerance.	protein_coding	NRT1/ PTR FAMILY 7.2 (NPF7.2)	0.015941	1.52967
AT4G35770	AT4G35770.1	Senescence-associated gene that is strongly induced by phosphate starvation. Transcripts are differentially regulated at the level of mRNA stability at different times of day. mRNAs are targets of the mRNA degradation pathway mediated by the downstream (DST) instability determinant.	protein_coding	SENESCENCE 1 (SEN1)	0.00410765	1.53351
AT2G15080	AT2G15080.1	receptor like protein 19;(source:Araport11)	protein_coding	RECEPTOR LIKE PROTEIN 19 (RLP19)	0.0182517	1.53645
AT3G23030	AT3G23030.1	auxin inducible gene expressed in the nucleus	protein_coding	INDOLE-3-ACETIC ACID INDUCIBLE 2 (IAA2)	0.00182692	1.61203
AT1G64660	AT1G64660.1	Encodes a functional methionine gamma-lyase, a cytosolic enzyme catalyzes the degradation of methionine into methanethiol, alpha-ketobutyrate and ammonia. The catabolism of excess methionine is important to methionine homeostasis. The mRNA is cell-to-cell mobile.	protein_coding	METHIONINE GAMMA-LYASE (MGL)	0.00688172	1.61632
AT5G39610	AT5G39610.1	Encodes a NAC-domain transcription factor. Positively regulates aging-induced cell death and senescence in leaves. This gene is upregulated in response to salt stress in wildtype as well as NTHK1 transgenic lines although in the latter case the induction was drastically reduced. It was also upregulated by ABA, ACC and NAA treatment, although in the latter two cases, the induction occurred relativ…	protein_coding	NAC DOMAIN CONTAINING PROTEIN 6 (NAC6)	0.00326165	1.62426
AT2G46750	AT2G46750.1	Encodes a homolog of rat L-gulono-1,4-lactone (L-GulL) oxidase that is involved in the biosynthesis of L-ascorbic acid.	protein_coding	L -GULONO-1,4-LACTONE ( L -GULL) OXIDASE 2 (GULLO2)	0.00408571	1.6419
AT2G19190	AT2G19190.1	Encodes a receptor-like protein kinase that is involved in early defense signaling. Expression of this gene is strongly induced during leaf senescence. It is a target of the transcription factor AtWRKY6.	protein_coding	FLG22-INDUCED RECEPTOR-LIKE KINASE 1 (FRK1)	0.012151	1.65296
AT2G39980	AT2G39980.1	HXXXD-type acyl-transferase family protein;(source:Araport11)	protein_coding		0.00275424	1.68152
AT3G18250	AT3G18250.1	Putative membrane lipoprotein;(source:Araport11)	protein_coding		0.0020339	1.71376
AT5G63650	AT5G63650.1	encodes a member of SNF1-related protein kinases (SnRK2) whose activity is activated by ionic (salt) and non-ionic (mannitol) osmotic stress.	protein_coding	SNF1-RELATED PROTEIN KINASE 2.5 (SNRK2.5)	0.00557613	1.76747
AT1G21120	AT1G21120.1	O-methyltransferase family protein;(source:Araport11)	protein_coding	INDOLE GLUCOSINOLATE O-METHYLTRANSFERASE 2 (IGMT2)	0.00528302	1.78162
AT5G52250	AT5G52250.1	Encodes a transducin protein whose gene expression is induced by UV-B. This induction is reduced in hy5 mutant and may be a target of HY5 during UV-B response. Functions as a repressor of UV-B signaling.	protein_coding	REPRESSOR OF UV-B PHOTOMORPHOGENESIS 1 (RUP1)	0.0316788	1.79023
AT5G53750	AT5G53750.1	CBS domain-containing protein;(source:Araport11)	protein_coding		0.00397695	1.80941
AT3G44300	AT3G44300.1	Encodes an enzyme that catalyzes the hydrolysis of indole-3-acetonitrile (IAN) to indole-3-acetic acid (IAA) (nitrile aminohydrolase, EC 3.5.5.1) and IAN to indole-3-acetamide (IAM) at lower levels. Mutants have reduced sensitivity to IAN and are sensitive to IAA. This enzyme likely participates in other non-auxin-related metabolic pathways. The mRNA is cell-to-cell mobile.	protein_coding	NITRILASE 2 (NIT2)	0.00386431	1.8193
AT3G63380	AT3G63380.1	ATPase E1-E2 type family protein / haloacid dehalogenase-like hydrolase family protein;(source:Araport11)	protein_coding	AUTO-INHIBITED CA2+ ATPASE 12 (ACA12)	0.0050783	1.84923
AT3G54030	AT3G54030.1	kinase with tetratricopeptide repeat domain-containing protein;(source:Araport11)	protein_coding	BRASSINOSTEROID-SIGNALING KINASE 6 (BSK6)	0.00386431	1.85294
AT3G23150	AT3G23150.1	Involved in ethylene perception in Arabidopsis The mRNA is cell-to-cell mobile.	protein_coding	ETHYLENE RESPONSE 2 (ETR2)	0.00447301	1.88824
AT2G29120	AT2G29120.1	member of Putative ligand-gated ion channel subunit family	protein_coding	GLUTAMATE RECEPTOR 2.7 (GLR2.7)	0.00447301	1.95419
AT3G15760	AT3G15760.1	cytochrome P450 family protein;(source:Araport11)	protein_coding		0.00791379	1.96409
AT1G15040	AT1G15040.1	Encodes a nitrogen regulated putative glutamine amidotransferase that represses shoot branching.	protein_coding	GLUTAMINE AMIDOTRANSFERASE 1_2.1 (GAT1_2.1)	0.00456938	2.143
AT4G35110	AT4G35110.3	phospholipase-like protein (PEARLI 4) family protein;(source:Araport11)	protein_coding	PHOSPHOLIPASE-LIKE PROTEIN 4 (PEARLI 4)	0.00881877	2.15406
AT5G02760	AT5G02760.1	Encodes a phosphatase that functions in sustaining proper leaf longevity and preventing early senescence by suppressing or perturbing SARK-mediated senescence signal transduction.	protein_coding	ARABIDOPSIS PP2C CLADE D 7 (APD7)	0.00182692	2.15826
AT1G73260	AT1G73260.1	Encodes a trypsin inhibitor involved in modulating programmed cell death in plant-pathogen interactions.	protein_coding	KUNITZ TRYPSIN INHIBITOR 1 (KTI1)	0.0020339	2.29693
AT5G45280	AT5G45280.2	Pectin acetylesterase involved in pectin remodelling.	protein_coding	PECTIN ACETYLESTERASE 11 (PAE11)	0.00275424	2.30985
AT1G72070	AT1G72070.1	Chaperone DnaJ-domain superfamily protein;(source:Araport11)	protein_coding		0.00642322	2.31689
AT5G59530	AT5G59530.1	2-oxoglutarate (2OG) and Fe(II)-dependent oxygenase superfamily protein;(source:Araport11)	protein_coding		0.0148082	2.33127
AT3G59900	AT3G59900.1	Encodes ARGOS (Auxin-Regulated Gene Involved in Organ Size). Inducible by auxin. Involved in lateral organ size control. Transgenic plants expressing sense or antisense ARGOS cDNA display enlarged or reduced aerial organs, respectively. The alteration in organ size is attributable mainly to changes in cell number and the duration of organ growth.	protein_coding	AUXIN-REGULATED GENE INVOLVED IN ORGAN SIZE (ARGOS)	0.00121622	2.3395
AT4G02330	AT4G02330.1	Encodes a pectin methylesterase that is sensitive to chilling stress and brassinosteroid regulation.	protein_coding	(ATPMEPCRB)	0.00182692	2.38752
AT1G30730	AT1G30730.1	FAD-binding Berberine family protein;(source:Araport11)	protein_coding	(ATBBE11)	0.00365325	2.40184
AT5G53970	AT5G53970.1	Encodes a cytosolic tyrosine aminotransferase which is strongly induced upon aging and coronatine treatment. AtTAT1 prefers Tyr as an amino donor but can also use Phe, Trp, His, Met, and Leu. The mRNA is cell-to-cell mobile.	protein_coding	TYROSINE AMINOTRANSFERASE 7 (TAT7)	0.00503386	2.41216
AT1G36622	AT1G36622.1	transmembrane protein;(source:Araport11)	protein_coding		0.00326165	2.45744
AT5G38900	AT5G38900.1	Thioredoxin superfamily protein;(source:Araport11)	protein_coding	PROTEIN DISULFIDE ISOMERASE (PDI)	0.00769366	2.53732
AT1G13520	AT1G13520.1	hypothetical protein (DUF1262);(source:Araport11)	protein_coding		0.00275424	2.6397
AT3G47340	AT3G47340.1	encodes a glutamine-dependent asparagine synthetase, the predicted ASN1 peptide contains a purF-type glutamine-binding domain, and is expressed predominantly in shoot tissues, where light has a negative effect on its mRNA accumulation. Expression is induced within 3 hours of dark treatment, in senescing leaves and treatment with exogenous photosynthesis inhibitor. Induction of gene expression was…	protein_coding	GLUTAMINE-DEPENDENT ASPARAGINE SYNTHASE 1 (ASN1)	0.0057515	2.68787
AT1G73830	AT1G73830.1	Encodes the brassinosteroid signaling component BEE3 (BR-ENHANCED EXPRESSION 3). Positively modulates the shade avoidance syndrome in Arabidopsis seedlings.	protein_coding	BR ENHANCED EXPRESSION 3 (BEE3)	0.00182692	2.71003
AT1G18970	AT1G18970.1	Encodes a germin-like protein with possible oxalate oxidase activity (based on GenBank record).	protein_coding	GERMIN-LIKE PROTEIN 4 (GLP4)	0.00365325	2.71514
AT5G04190	AT5G04190.1	Encodes phytochrome kinase substrate 4, a phytochrome signaling component involved in phototropism. It is phosphorylated in a phot1-dependent manner in vitro. Phosphorylation is transient and regulated by a type 2- protein phosphatase.	protein_coding	PHYTOCHROME KINASE SUBSTRATE 4 (PKS4)	0.00275424	2.79378
AT5G53980	AT5G53980.1	Encodes a homeodomain leucine zipper class I (HD-Zip I) protein.	protein_coding	HOMEOBOX PROTEIN 52 (HB52)	0.00615534	2.79843
AT5G42830	AT5G42830.1	HXXXD-type acyl-transferase family protein;(source:Araport11)	protein_coding		0.0308048	2.80013
AT1G26240	AT1G26240.1	Proline-rich extensin-like family protein;(source:Araport11)	protein_coding	EXTENSIN 19 (EXT19)	0.00316602	2.8884
AT1G02920	AT1G02920.1	Encodes glutathione transferase belonging to the phi class of GSTs. Naming convention according to Wagner et al. (2002).	protein_coding	GLUTATHIONE S-TRANSFERASE 7 (GSTF7)	0.00275424	2.95123
AT5G57240	AT5G57240.1	OSBP(oxysterol binding protein)-related protein 4C;(source:Araport11)	protein_coding	OSBP(OXYSTEROL BINDING PROTEIN)-RELATED PROTEIN 4C (ORP4C)	0.00316602	3.02673
AT1G26380	AT1G26380.1	Functions in the biosynthesis of 4-hydroxy indole-3-carbonyl nitrile (4-OH-ICN), a cyanogenic phytoalexin in Arabidopsis. FOX1 acts as a dehydrogenase on indole cyanohydrin to form indole carbonyl nitrile.	protein_coding	FAD-LINKED OXIDOREDUCTASE 1 (FOX1)	0.0308872	3.12003
AT4G04990	AT4G04990.1	serine/arginine repetitive matrix-like protein (DUF761);(source:Araport11)	protein_coding		0.0115889	3.1862
AT4G40020	AT4G40020.1	Myosin heavy chain-related protein;(source:Araport11)	protein_coding		0.0139764	3.22673
AT2G30750	AT2G30750.1	putative cytochrome P450	protein_coding	CYTOCHROME P450, FAMILY 71, SUBFAMILY A, POLYPEPTIDE 12 (CYP71A12)	0.000967742	3.26187
AT1G26410	AT1G26410.1	FAD-binding Berberine family protein;(source:Araport11)	protein_coding	(ATBBE6)	0.0126111	3.2935
AT1G67980	AT1G67980.1	Encodes S-adenosyl-L-methionine: transcaffeoyl Coenzyme A 3-O-methyltransferase. Methyltransferase in the lignin biosynthetic pathway.	protein_coding	CAFFEOYL-COA 3-O-METHYLTRANSFERASE (CCOAMT)	0.00275424	3.38979
AT5G65690	AT5G65690.1	Encodes a putative phosphoenolpyruvate carboxykinase (ATP-dependent). The mRNA is cell-to-cell mobile.	protein_coding	PHOSPHOENOLPYRUVATE CARBOXYKINASE 2 (PCK2)	0.0317796	3.57101
AT4G37770	AT4G37770.1	Encodes an auxin inducible ACC synthase.	protein_coding	1-AMINO-CYCLOPROPANE-1-CARBOXYLATE SYNTHASE 8 (ACS8)	0.0148276	4.10686
AT5G50335	AT5G50335.1	hypothetical protein;(source:Araport11)	protein_coding		0.000967742	4.1122
Common downregulated genes between Dressano et al. 2020 and our data set
AT4G26530	AT4G26530.1	Aldolase superfamily protein;(source:Araport11)	protein_coding	FRUCTOSE-BISPHOSPHATE ALDOLASE 5 (FBA5)	0.00121622	-0.96941
AT3G30720	AT3G30720.1	QQS is an orphan gene that arose recently in the Arabidopsis thaliana lineage. It was first identified in a screen for genes with altered expression pattern in SS3 mutants which make an abundance of starch. Overexpression of QQS in Arabidopsis increases protein content and decreases total starch content. Thus it appears to function to modulate carbon/nitrogen allocation in Arabidopsis. Over expre…	protein_coding	QUA-QUINE STARCH (QQS)	0.00974843	-1.35222
AT3G16250	AT3G16250.1	encodes a novel subunit of the chloroplast NAD(P)H dehydrogenase complex, involved in cyclic electron flow around photosystem I to produce ATP. Contains a 4Fe-4S cluster.	protein_coding	PHOTOSYNTHETIC NDH SUBCOMPLEX B 3 (PnsB3)	0.00549061	-0.862312
Common DEGs between Dressano et al. 2020 and our data set expressed in opposite direction
AT3G23550	AT3G23550.1	MATE efflux family protein;(source:Araport11)	protein_coding	DETOXIFICATION 18 (DTX18)	0.00365325	-1.80678
AT1G06160	AT1G06160.1	encodes a member of the ERF (ethylene response factor) subfamily B-3 of ERF/AP2 transcription factor family. The protein contains one AP2 domain. There are 18 members in this subfamily including ATERF-1, ATERF-2, AND ATERF-5.	protein_coding	OCTADECANOID-RESPONSIVE ARABIDOPSIS AP2/ERF 59 (ORA59)	0.0080203	-1.04325
AT5G42530	AT5G42530.1	hypothetical protein;(source:Araport11)	protein_coding		0.0020339	-1.03726
AT3G16670	AT3G16670.1	Pollen Ole e 1 allergen and extensin family protein;(source:Araport11)	protein_coding		0.00275424	-0.8933
AT1G27460	AT1G27460.1	encodes a calmodulin-binding protein that is expressed in pollen, suspension culture cells, flowers, and fruits. The mRNA is cell-to-cell mobile.	protein_coding	NO POLLEN GERMINATION RELATED 1 (NPGR1)	0.044505	1.28319
AT5G35970	AT5G35970.1	P-loop containing nucleoside triphosphate hydrolases superfamily protein;(source:Araport11)	protein_coding		0.00456938	1.3915
AT1G11740	AT1G11740.1	ankyrin repeat family protein;(source:Araport11)	protein_coding		0.0321493	1.4079
AT1G01120	AT1G01120.1	Encodes a condensing enzyme KCS1 (3-ketoacyl-CoA synthase 1) which is involved in the critical fatty acid elongation process in wax biosynthesis.	protein_coding	3-KETOACYL-COA SYNTHASE 1 (KCS1)	0.00182692	1.43496
AT3G05910	AT3G05910.1	Pectinacetylesterase family protein;(source:Araport11)	protein_coding	PECTIN ACETYESTERASE 12 (ATPAE12)	0.00456938	1.57576
AT4G23820	AT4G23820.1	Pectin lyase-like superfamily protein;(source:Araport11)	protein_coding		0.00757092	1.63161
AT3G02480	AT3G02480.1	Late embryogenesis abundant protein (LEA) family protein;(source:Araport11)	protein_coding	ABA-RESPONSE PROTEIN (ABR)	0.0104401	2.55427
AT3G21670	AT3G21670.1	Major facilitator superfamily protein;(source:Araport11)	protein_coding	NRT1/ PTR FAMILY 6.4 (NPF6.4)	0.0131671	2.88973
AT4G31970	AT4G31970.1	Functions in the biosynthesis of 4-hydroxy indole-3-carbonyl nitrile (4-OH-ICN), a cyanogenic phytoalexin in Arabidopsis. CYP82C2 acts as a hydroxylase on indole-3-carbonyl nitrile to generate 4-OH-ICN.	protein_coding	CYTOCHROME P450, FAMILY 82, SUBFAMILY C, POLYPEPTIDE 2 (CYP82C2)	0.00456938	5.28213
